# Supplementary material for: Spanish HCMV Seroprevalence in the 21st Century
Source: Viruses. 2023 Dec 19;16(1):6. doi: 10.3390/v16010006 (PMC10819642; doi:10.3390/v16010006)
Supplement: Supplementary file 1 [file viruses-16-00006-s001.zip]

Archive with 1 entries (1 files):
- viruses-2718603-supplementary.pdf
